# Supplementary material for: Highly efficacious antiviral protection of plants by small interfering RNAs identified in vitro
Source: Nucleic Acids Res. 2019 Aug 21;47(17):9343–57. doi: 10.1093/nar/gkz678 (PMC6755098; doi:10.1093/nar/gkz678)
Supplement: gkz678_Supplemental_Files [file gkz678_supplemental_files.zip]

Archive with 2 entries (2 files):
- Supplementary Figures_Gago_revised (1).docx
- Supplementary Tables_NAR.pdf
